# Supplementary material for: CRISPR-Cas12a-Based Isothermal Detection of Mammarenavirus machupoense Virus: Optimization and Evaluation of Multiplex Capability
Source: Int J Mol Sci. 2025 Oct 7;26(19):9754. doi: 10.3390/ijms26199754 (PMC12525330; doi:10.3390/ijms26199754)
Supplement: Supplementary file 1 [file ijms-26-09754-s001.zip]

Archive with 1 entries (1 files):
- ijms-3903861-supplementary.pdf
